# Supplementary material for: The quality of feedback during formative OSCEs depends on the tutors’ profile
Source: BMC Med Educ. 2016 Nov 15;16:293. doi: 10.1186/s12909-016-0815-x (PMC5111213; doi:10.1186/s12909-016-0815-x)
Supplement: Additional file 1: — Codes and definition of codes. (XLSX 15 kb) [file 12909_2016_815_MOESM1_ESM.xlsx]

## Sheet: DataTutors
IDTutor
Tutor.Sex	M=male; F=female
Tutor.Birth
Activity	1=hospital - inpatient; 2=hospital-outpatient; 3=hospital-speciality; 4=private practice; 5=educationalist
Year.Graduation
Years.Supervision.Student
Years.Supervision.OSCE
Seminar	1=yes; 2=no
Training.Supervision	1=yes; 2=no
Type	IN=generalists; OUT=specialists

## Sheet: DataSubjectiveQualityFB
OSCE	1, 2 or 4
ID
Type.Feedback	vitre sans tain=direct observation; video = video
J.ai.trouv..cette.s.ance.de.feedback.utile	The feedback session was useful	1-5
Cette.s.ance.de.feedback.m.a.permis.d.am.liorer.mes.comp.tences.en.anamn.se	I improved my history taking skills	1-5
Cette.s.ance.de.feedback.m.a.permis.d.am.liorer.mes.comp.tences.en.examen.physique	I improved my physical examination skills	1-5
Cette.s.ance.m.a.permis.d.am.liorer.mes.comp.tences.en.communication.m.decin.patient	I improved my communication skills	1-5
Etait.au.clair.sur.ce.que.je.devais.apprendre	The tutor was aware of what I needed to learn	1-5
M.a.mis...l.aise.et.en.confiance	The tutor made me feel comfortable and confident	1-5
M.a.demand..au.d.but.ce.sur.quoi.je.d.sirais.un.feedback	The tutor asked me my learning needs	1-5
M.a.fait.identifier.mes.points.forts	The tutor asked me to evaluate what I did well	1-5
M.a.fait.identifier.les.points...am.liorer	The tutor asked me to evaluate what I could improve	1-5
M.a.fait.part.de.ce.qu.il.avait.trouv..bien.et.de.ce.que.je.devais.am.liorer.de.mani.re..quilibr.e	The tutor gave me balanced feedback (including both positive and less positive aspects)	1-5
M.a.stimul....chercher.par.moi.m.me.des.solutions...mes.difficult.s	The tutor stimulated me to participate to the problem solving process	1-5
M.a.donn..des.conseils.pr.cis.et.concrets.pour.m.am.liore	The tutor gave me precise and concrete suggestions for improvement	1-5
M.a.donn..l.occasion.de.r.exercer.certains..l.ments.de.l.anamn.se.l.examen.physique.communication	The tutor provided me opportunities to practice parts of the history taking, physical exam or the communication	1-5
A.demand..au.patient.de.me.donner.un.feedback	The tutor asked the simulated patient to give me a feedback	1-5
M.a.demand..de.r.sumer.ce.que.j.avais.appris.en.fin.de.feedback	The tutor checked my understanding	1-5
Tutor.Type	IN=generalist; OUT=specialist	Type
Tutor.Sex	F=female; M=male
Tutor.Birth
Years.Supervision.Student
Years.Supervision.OSCE
Tutor.Seminar	1=yes; 2=no
Tutor.Training.Supervision
IDTutor
Student.Sex

## Sheet: DataObjectiveQualityFB
OSCE	1, 2 or 4
Type.OSCE	direct
IDTutor
IDStudent
Feedback.Duration	Duration overal feedback
FB.PS	Presence feedback simulated patient
Duree.FB.PS	Duration feedback from simulated patient
Expl.besoins	The tutor explored students’ learning needs	1-5
Auto.eval	The tutor stimulated students’ self-assessment	1-5
Glob	Global performance
Cont.anam	History taking
Cont.exphy	Physical examination
Cont.exp.fin	Explanation-end
Com.gen	Communication general comments
Com.deb	Communication beginning
Com.anam	Communication history taking
Com.exphys	Communication physical examination
Com.exp.fin	Communication explanation-end
General.RC	Elaboration- clinical reasoning
General.CP	Elaboration- communication/professionalism
Lien.objSF
Descriptif	The feedback was descriptive	1-5
Subjectif	The feedback was subjective (using “I”)	1-5
Equilibre	The feedback was balanced	1-5
Equi.tend
PC.autoeval	The supervisor took into account the student’s self-assessment	1-5
Suggest	The tutor stimulated students to participate to the problem solving process	1-5
Jeux.role	The tutor used role-playing or hands on to give students the opportunity to practice parts of the consultation	1-5
Resum.obj	The tutor checked students’ understanding at the end of the feedback	1-5
Empathie	Empathy	1-5
Effic.ped	Pedagogical effectiveness	1-5
Structure	Structure of the feed-back	1-5
Interact.verb	Verbal interaction	1-5
Eval.global	Global evaluation	1-5
Student.Sex
TypeFeedback	direct
Tutor.Type
Tutor.Sex
Years.Supervision.Student
Years.Supervision.OSCE
Seminar	yes or no
Training.Supervision	yes or no
