# Supplementary material for: The quality of feedback during formative OSCEs depends on the tutors’ profile
Source: BMC Med Educ. 2016 Nov 15;16:293. doi: 10.1186/s12909-016-0815-x (PMC5111213; doi:10.1186/s12909-016-0815-x)
Supplement: Additional file 2: — Contains the data about the quality of the feedback perceived by the students. (XLSX 41 kb) [file 12909_2016_815_MOESM2_ESM.xlsx]

## Sheet: Data
OSCE	ID	Type.Feedback	J.ai.trouv..cette.s.ance.de.feedback.utile	Cette.s.ance.de.feedback.m.a.permis.d.am.liorer.mes.comp.tences.en.anamn.se	Cette.s.ance.de.feedback.m.a.permis.d.am.liorer.mes.comp.tences.en.examen.physique	Cette.s.ance.m.a.permis.d.am.liorer.mes.comp.tences.en.communication.m.decin.patient	Etait.au.clair.sur.ce.que.je.devais.apprendre	M.a.mis...l.aise.et.en.confiance	M.a.demand..au.d.but.ce.sur.quoi.je.d.sirais.un.feedback	M.a.fait.identifier.mes.points.forts	M.a.fait.identifier.les.points...am.liorer	M.a.fait.part.de.ce.qu.il.avait.trouv..bien.et.de.ce.que.je.devais.am.liorer.de.mani.re..quilibr.e	M.a.stimul....chercher.par.moi.m.me.des.solutions...mes.difficult.s	M.a.donn..des.conseils.pr.cis.et.concrets.pour.m.am.liore	M.a.donn..l.occasion.de.r.exercer.certains..l.ments.de.l.anamn.se.l.examen.physique.communication	A.demand..au.patient.de.me.donner.un.feedback	M.a.demand..de.r.sumer.ce.que.j.avais.appris.en.fin.de.feedback	Tutor.Type	Tutor.Sex	Years.Supervision.Student	Years.Supervision.OSCE	Tutor.Seminar	Tutor.Training.Supervision	IDTutor	Student.Sex
SF4	4100	2	5	5	3	3	5	5	5	5	5	5	5	5	1	5	5	In	F	10	10	1	1	15	F
SF4	4097	2	5	5	3	5	5	5	5	5	5	5	5	5	4	5	5	In	F	20	15	1	1	9	M
SF4	4054	1	5	5	5	5	4	5	5	5	5	5	5	5	4	5	5	In	M	5	4	2	1	3	F
SF4	4062	1	5	3	3	5	4	4	2	4	4	5	5	5	4	5	4	In	M	7	3	2	1	19	F
SF4	4077	1	5	4	4	5	5	5	5	5	5	5	5	5	1	5	5	In	F	20	3	2	2	6	M
SF4	4078	1	5	4	4	3	5	5	5	5	5	4	3	4	1	5	1	In	F	20	3	2	2	6	M
SF4	4079	1	4		4	3	4	3	1	4	4	5	3	4	4	4	1	Out	F	9	3	2	2	8	F
SF4	4080	1	5	4	5	4	4	3	1	5	5	4	2	4	1		2	Out	F	9	3	2	2	8	M
SF4	4081	1	5	4	5	4	5	5	1	5	5	5	1	5	1	5	1	Out	F	9	3	2	2	8	F
SF4	4082	1	5	3	4	2	5	4	2	5	5	4	3	4	4	5	1	Out	F	9	3	2	2	8	F
SF4	4083	1	5	3	5	4	5	5	2	5	5	5	5	5	5	5	5	Out	M	4	2	2	1	24	F
SF4	4084	1	5	4	4	4	5	5	4	5	5	5	4	5	5	5	5	Out	M	4	2	2	1	24	M
SF4	4085	1	4	5	5	4	5	5	5	5	5	5	5	5	4	5	4	Out	M	4	2	2	1	24	F
SF4	4086	1	5	5	5	5	5	5	5	4	4	5	4	5	1	5	1	In	F	3	3	2	2	14	M
SF4	4087	1	5	5	4	5	5	5	4	4	5	5	4	5	1	5	4	In	F	3	3	2	2	14	F
SF4	4088	1	4	2	4	4	5	5	5	5	5	5	4	5	2	5	4	In	F	3	3	2	2	14	F
SF4	4089	1	5	4	5	5	5		5	5	5	5	5	5	1	5	2	In	F	3	3	2	2	14	M
SF4	4090	2	5	5	5	5	5	5	5	5	5	5	4	5				In	F	11	6	1	1	10	M
SF4	4091	2	5	4	4	5	5	5	5	5	5	5	5	5	4	1	5	In	F	11	6	1	1	10	M
SF4	4092	2	5	5	5	5	5	5	5	5	5	5	5	5	5	5	5	In	F	11	6	1	1	10	M
SF4	4093	2	3	3	3	4	4	3	5	3	4	4	5	3	1	1	1	In	M	22	12	2	1	11	F
SF4	4094	2	5	4	4	4	5	5	5	5	5	5	5	5	4	5	5	In	M	2	1	1	1	27	M
SF4	4095	2	5	5	5	5	5	5	5	5	5	5	5	5	1	1	5	In	M	22	12	2	1	11	F
SF4	4096	2	5	5	1	5	5	5	5	5	5	5	5	5	5	5	5	In	F	20	15	1	1	9	F
SF4	4098	2	4	4	5	4	5	5	4	4	5	5	4	5	3	1	1	In	F	20	3	2	2	6	M
SF4	4099	2	5	4	3	4	5	5	3	4	5	5	3	4	1	1	4	In	F	10	10	1	1	15	F
SF4	4101	2	5	5	4	5	5	4	5	4	4	4	4	5			5	In	F	10	10	1	1	15	M
SF4	4102	2	5	4	4	5	5	5	5	5	5	5	5	5		5	1	In	F	3	3	2	2	14	F
SF4	4103	2	5	5	5	5	5	5	5	5	5	5	5	5	5	5	4	In	F	3	3	2	2	14	F
SF4	4104	2	5	5	5	5	5	4	4	5	5	5	4	5	4	1	4	Out	M	20	0	2	1	26	F
SF4	4105	2	5	5	5	5	5	5	4	4	5	5	4	5	5		2	Out	M	20	0	2	1	26	M
SF4	4106	2	5	5	5	5	5		5	5	5	5	4	5	1	1	5	Out	M	20	0	2	1	26	M
SF4	4107	2	5	5	5	5	5	5	5	5	5	5	5	5	5	5	5	In	M	2	1	1	1	27	M
SF4	4108	2	5	5	5	5	5	5	5	4	5	5	5	5	5	5	3	In	F	3	3	2	2	14	F
SF4	4109	2	5	4	5		4	5						5	1		5	In	M	2	1	1	1	27	M
SF4	4110	2	5	5	5	5	5	5	5	5	5	5	5	5	5	5	5	In	F	20	15	1	1	9	F
SF4	4111	2	5	4		3		5	5	5	5	5	5	5	5	5	4	In	F	20	3	2	2	6	M
SF4	4112	2	5	4	5	4	5	4	5		5	5	4	5	5	5	5	In	F	20	3	2	2	6	F
SF4	4114	2	4	4	5	3	5	4	5	4	5	5	3	2	1			In	F	1	0	1	1	12	M
SF4	4115	2	4	3	5	4	4	4	5	4	5	5	4	4	5		3	In	F	1	0	1	1	12	M
SF4	4116	2	5	3	4	4	5	5	5	5	5	5	5	5	3	5	4	In	F	1	0	1	1	12	F
SF4	4117	2	5	3	4	5	5	5	5	5	5	5	5	5	5	5	5
SF4	4118	2	5	5	5	5		5	5	5	5	5	5	5	4	5	5	In	F	2	1	1	1	13	F
SF4	4120	2	5	3	3	4	5	5	4	5	4	5	4	4	1		3	In	F	3	3	2	2	14	M
SF4	4121	2	5	5	5	4	5	5	5	5	5	5	3	4	3	5	2	In	F	3	3	2	2	14	M
SF4	4122	2	5	4	5	4	5	5	5	5	5	5	5	5	4		4	In	M	9	15	1	1	16	F
SF4	4123	2	5	5	5	5	4	5	3	5	5	5		5	2		2	In	M	9	15	1	1	16	F
SF4	4124	2	5	4	4	3	5	5	5	5	5	5	5	5	3		3	In	M	9	15	1	1	16	F
SF4	4125	2	4	4	5	3	5	4	3	4	4	4	5	5	4	5	4	In	M	10	4	1	1	17	M
SF4	4126	2	5	5	5	5	5	5	4	4	5	5	5	5	1	4	4	In	M	10	4	1	1	17	F
SF4	4127	2	5	5	4	5	5	4	2	4	5	4	3	4			1	In	M	10	4	1	1	17	M
SF4	4128	2	5	5	5	5	5	5	3	5	5	5	5	5	3	4		In	F	2	1	1	1	22	F
SF4	4129	2	5	5	4	5	5	5	3	5	5	5	4	4	1	1	2	In	F	2	1	1	1	22	M
SF4	4130	2	5	5	5	5	5	5	5	5	5	5	5	5	4	5	5	In	F	2	1	1	1	22	F
SF4	4131	2	5	5	5	5	5	5	1	4	5	5	4	5	4	1	1	In	F	3	3	1	2	20	F
SF4	4132	2	4	3	5	5	5	5	4	5	5	5	4	5	3		5	In	F	3	3	1	2	20	F
SF4	4133	2	5	5	5	5	5	5	5	5	5	5	5	5	1		5	In	F	3	3	1	2	20	F
SF4	4134	2	5	5	5	5	5	5	5	5	5	5	5	5	4		3	In	M	5	4	1	1	21	M
SF4	4135	2	5	5	5	5	5	5	5	5	5	5	5	5	1	1	1	In	M	5	4	1	1	21	F
SF4	4136	2	5	4	3	4	5	5	5	5	5	5	4	5	4	1	3	In	M	5	4	1	1	21	M
SF4	4137	2	5	3	4	3	5	5	5	5	5	5	4	4	3		1	In	F	1	1	1	1	23	M
SF4	4138	2	5	5	5	5	5	5	5	5	5	5	5	5	3		5	In	F	1	1	1	1	23	M
SF4	4139	2	5	4	5	5	5	5	5	5	5	5	5	5	5	5	3	In	F	3	3	2	2	14	M
SF4	4035	1	5	5	2	3	5	5	1	5	5	5	5	5	4	5	3	In	M	7	3	2	1	19	M
SF4	4051	1	4	3	3	4	5	2	1	5	5	5	1	4	1	5	1	Out	M	7	4	2	1	1	M
SF4	4052	1	5	4	5	3	5	5	3	5	5	5	4	5	5	5	3	Out	M	7	4	2	1	1	F
SF4	4053	1	4	3	4	4	5	4	3	3	5	4	2	5	1	5	3	Out	M	7	4	2	1	1	F
SF4	4055	1	5	4	5	4	5	5	5	5	5		4	5	5	5	5	In	M	5	4	2	1	3	M
SF4	4056	1	5	3	4	3	5	5	5	5	5	5	2	3	1	4	1	In	M	5	4	2	1	3	M
SF4	4057	1	5	5	5	5	5	5	5	5	5	5	5	5	1	5	1	In	M	5	4	2	1	3	F
SF4	4058	1	4	5	2	4	5	5	1	5	5	5	5	5	1	5	5	In	M	3	3	2	1	2	M
SF4	4059	1	5	4	4	5	5	5		5	5	5	4	5	3	5	4	In	M	3	3	2	1	2	F
SF4	4060	1	5	4	5	5	5	5	5	5	5	5	5	5	1	5		In	M	3	3	2	1	2	F
SF4	4061	1	5	5	5	4	5	5	2	5	5	5	4	5	1	5	1	Out	M	10	3	2	1	4	F
SF4	4063	1	5	4	4	3	5	5	3	5	5	5	4	4	1	5	2	Out	M	10	3	2	1	4	F
SF4	4064	1	4	4	5	5	4	4	1	3	4	5	1	4	1	4	2	Out	F	18	4	2	2	18	M
SF4	4065	1	5	4	5	5	5	5	1	5	5	5	2	5	5	5	1	Out	F	18	4	2	2	18	F
SF4	4066	1	4	5	5	4	5	5	1	5	5	5	1	5	1	5	1	Out	F	18	4	2	2	18	F
SF4	4067	1	5	5	5	5	4	5	1	5	5	5	4	4	1	4	1	In	M	7	3	2	1	19	M
SF4	4068	1	4	4	4	4	5	4	4	4	4	4	3	4	2	3	4	In	M	7	3	2	1	19	M
SF4	4069	1	5	3	5	5	5	5	5	5	5	5	4	5	5	5	3	Out	F	3	2	2	1	5	M
SF4	4070	1	4	4	2	4	4	5	3	5	5	5	4	3	2	5	1	Out	F	3	2	2	1	5	F
SF4	4071	1	5	4	5	3	5	5	4	5	5	5	4	5	1	5	1	Out	F	3	2	2	1	5	F
SF4	4072	1	4	2	2	2	2	5	2	4	4	2	3	4	1	4	1	Out	F	19	8	2	1	7	M
SF4	4073	1	5	4	4	5	5	5	1	2	5	5	4	5	1	5	4	Out	F	19	8	2	1	7	F
SF4	4074	1	5	2		2	5	5	1	5	4	4	3	4	2	5	3	Out	F	19	8	2	1	7	F
SF4	4075	1	4	5	5	3	5	5	1	5	5	5	4	5	4	5	1	Out	F	19	8	2	1	7	M
SF4	4076	1	5	4	4	5	5	5	5	5	5	5	4	5	1	5	2	In	F	20	3	2	2	6	F
SF1	1152	1	4	5	3	3	5		5	4	5	5	5		1	5	5	In	F	1	0	1	1	12	F
SF1	1161	1	5	5	5	5	5	5	1	5	5	5	4	5	1	5	5	In	F	10	10	1	1	15	M
SF1	1081	1	5	5	5	4	5	4	4	5	5	5	4	5	4	5	5	In	M	9	15	1	1	16	M
SF1	1059	1	5	5	5	5	5	4	5	5	5	5	5	5	5	5		In	F	20	15	1	1	9	M
SF1	1130	1	5	5	5	5	5	5	5	5	5	5	5	5	5			In	F	11	6	1	1	10	F
SF1	1145	1	5	5	5	5	5	5	1	5	5	5	5	5	5	5	5	Out	M	20	0	2	1	26	F
SF1	1087	1	5	5	3	4	5	5	5	5	5	5	5	5	4	5	4	In	F	11	6	1	1	10	F
SF1	1157	1	5	5	5	3	4	4	5	5	5	4	4	5	5	5	5	In	F	11	6	1	1	10	M
SF1	1164	1	4	2	4	5	5	4	1	5		4	2	3	1	5	4	In	F	10	10	1	1	15	F
SF1	1115	1	5				5	5	2	5	5	5	5	5	1	5	3	In	F	10	10	1	1	15	F
SF1	1124	1	5	5	4	4	5	4	2	4	4	4	3	3	3	5	2	In	F	3	3	2	2	14	M
SF1	1067	1		5	4	4	5	5	4	4	5	5	5	4	3	5	5	In	F	3	3	1	2	20	F
SF1	1035	1	5		5	4		5	4	5					1	5	5	In	F	10	10	1	1	15	M
SF1	1034	1	5	5		5	5	5	3	5	5		3	5	2	5	4	In	F	10	10	1	1	15	M
SF1	1033	1	5	5	5	5	5	5	4	5	5	5	4	5	3	5	5	In	F	10	10	1	1	15	F
SF1	1032	1	5	5			5		5	5				5		5	5	In	F	10	10	1	1	15	F
SF1	1028	1	5	5	4	4	4	5	3	4	5	5	5	4	2	5	4	In	M		2	1	1	32	F
SF1	1027	1	4	4	3	4	4	4	4	3	3	3	4	3	4	5	2	In	M		2	1	1	32	M
SF1	1026	1	4	4	4	4	4	4	1	5	5	5	1	3	3	5	1	In	M		2	1	1	32	F
SF1	1025	1	4	4	4	4		3		4	5	4		3	5	5	3	In	M		2	1	1	32	M
SF1	1024	1	4	5	5	4	4		5				3		1	5	1	In	F	1	0	1	1	12	M
SF1	1021	1	5	5	5	5	5	5	5	5	5	5	5	5	4	5	5	In	F	3	3	1	2	20	F
SF1	1018	1	5	5	5	5		5	5	5	5	5	5	5	5	5	5	In	F	3	3	1	2	20	F
SF1	1006	1	5	5	1	4	5	5		5		5	5		4	5	5	In	F	3	3	1	2	20	M
SF1	1103	1	4	5	4	3	5	5	5	4	4	4	3	4	4	5	3	In	F	2	0	2	1	25	M
SF1	1099	1	5	5	5	3	5	4	1		5	4	1	2	1			In	F	3	3	2	2	14	M
SF1	1002	1	5	5	5	3	3	3	5	4	5	4	4	5	5			In	F	2	1	1	1	13	F
SF1	1151	1	5	3	4	4	5	5	1	5	5	5	5	5	1	4	4	In	F	1	0	1	1	12	F
SF1	1158	1	5	4	4	3	4	3	1	4	4	4	2	2	2	3	1	Out	M	10	3	2	1	4	M
SF1	1159	1	5	4	4	4	5	5	2	4	5	5	3	5	1	5	3	Out	M	10	3	2	1	4	F
SF1	1160	1	4	4	4	4	4	3	1	4	4	4	3	5	1	5	3	Out	M	10	3	2	1	4	M
SF1	1153	1	4	4	4	3	5	5	4	5	5	5	4	2	4	5	5	In	F	1	0	1	1	12	F
SF1	1109	1	5	4	3	4	5	5	5	5	5	5	5	4	5	5	5	In	F	11	6	1	1	10	F
SF1	1162	1	5	5	5	4	5	5	1	4	5	4	3	5	1	5	1	In	F	10	10	1	1	15	M
SF1	1163	1	4	3	5	4	4	5	2	5	5	5	2	3	1	5	3	In	F	10	10	1	1	15	F
SF1	1155	1	5	5	5	5	5	5	5	5	5	5	5	5	5	5	5	In	F	11	6	1	1	10	M
SF1	1156	1	4	4	4	4	5	5	5	5	5	5	5	5	5	5	4	In	F	11	6	1	1	10	M
SF1	1073	1	5	4	5	4	5	5	4	5	5	5	5	5	3	5	5	In	F	5	3	1	1	33	M
SF1	1080	1	5	5	5	3	5	5	3	5	5	5	4	5	1	5	4								F
SF1	1147	1	3	4	1	1	2	4	1	1	4	2	1	1	1	4	1	Out	M	10	1	1	2	29	M
SF1	1114	1	5	4	5	2	5	5	5	5	5	5	5	5	3	5	4	In	F	20	15	1	1	9	F
SF1	1140	1		4	4	3				5								In	F	17	6	2	1	31	F
SF1	1139	1	5	4	5	4	5	5	5	5	5	5	5	5	5	5	5	In	F	20	3	2	2	6	M
SF1	1146	1	5	5	3	4	5	5	5	5	5	4	5	5	3	5	4	Out	M	20	0	2	1	26	F
SF1	1131	1	5	5	4	4	5	5	5	5	5	5	5	5	5	5	5	In	F	11	6	1	1	10	F
SF1	1138	1	5	5	5	4	5	5	5	5	5	5	5	5	5	5	5	In	F	20	3	2	2	6	M
SF1	1144	1	5	3	4	4	5	5	1	1	2	5	2	5	2	5	2	Out	M	20	0	2	1	26	F
SF1	1137	1	5	5	5	2	5	5	5	4	5	5	3	5	4	5	4	In	F	20	3	2	2	6	F
SF1	1135	1	5	5	4	5	5	5	5	5	5	5	5	5	3	5	4	In	F	20	15	1	1	9	F
SF1	1143	1	5	5	5	5	5	5	4	5	5	5	5	5	5	5	5	In	F	17	6	2	1	31	F
SF1	1136	1	5	5	1	4	5	4	3	5	5	5	4	5	4	5	3	In	F	20	15	1	1	9	F
SF1	1060	1	5	5	5	5	5	5	1	5	5	5	3	5	5	5	5	In	M	10	4	1	1	17	F
SF1	1063	1	5	5	4	4	5	5	5	5	5	5	3	5	1	5	5	In	F	3	3	2	2	14	F
SF1	1062	1	5	4	4	4	5	4	1	2	5	4	2	4	1	5	1	In	M	10	4	1	1	17	F
SF1	1058	1	5	4	4	4	5	5	5	5	5	5	5	4	5	5	5	In	F	20	15	1	1	9	M
SF1	1061	1	5	5	5	5	5	5	4	4	5	5	4	5	3	5	1	In	M	10	4	1	1	17	M
SF1	1057	1	5				5	5	5	5	5	5	5	5	4	5	5	In	F	20	15	1	1	9	F
SF1	1082	1	5	4	4	4	5	4	3	5	5	5	5	5	4			In	M	9	15	1	1	16	F
SF1	1064	1	4	4	4	4	4	4	4	4	4	4	4	4	4	4	4	In	F	3	3	2	2	14	M
SF1	1083	1	5	4	3	4	5	5	1	5	5	5	4	5	1	5	1	In	M	9	15	1	1	16	M
SF1	1065	1	4	5	4	3	5	4	3	5	5	4	4	2	1	5	3	In	F	3	3	2	2	14	M
SF1	1066	1	5	5	4	4	5	5	2	5	5	5	4	4	1	5	2	In	F	3	3	2	2	14	F
SF1	1079	1	5	5	5	5	5	5	1	5	5	5	5	5	1	5	1	In	M		2	1	1	32	M
SF1	1072	1	5	4	5	5	5	5	4	3	5	5	4	5	2	5	5	In	F	5	3	1	1	33	M
SF1	1071	1	5	5	5	5	5	5	1	5	5	5	5	5	5	5	5	In	F	5	3	1	1	33	M
SF1	1078	1	5	5	2	4	5	4	1	5	5	4	5	4	1	5	1	In	M		2	1	1	32	F
SF1	1070	1	5	2	5	4	5	5		5	5	5	5	5	3	5	5	In	F	5	3	1	1	33	F
SF1	1077	1	5	5	4	5	5	5	5	5	5	5	5	5	3	5	5	In	M		2	1	1	32	F
SF1	1069	1	4	4	4	5	4	4	3	5	5	5	4	4	2	5	4	In	M	2	1	1	1	27	F
SF1	1068	1	5	4	3	4	5	5	5	5	5	5	4	4	3	5	1	In	M	2	1	1	1	27	M
SF1	1076	1	5	5	4	4	5	5	1	3	4	5	5	5	1	1	1	Out	M	10	3	2	1	4	F
SF1	1075	1	5	5	5	5	5	5	3	5			5	5	2	1	2	Out	M	10	3	2	1	4	M
SF1	1020	1	5	5	4	5	5	5		5	5	5	3	2	3	3	5	In	M	2	1	1	1	27	M
SF1	1074	1	5	5	3	4	4	5	1	4	4	5	3	5	1	1	4	Out	M	10	3	2	1	4	F
SF1	1040	1	5	4	4	5	5	5	5	5	5	5	5	5	5	5	5	In	F	2	1	1	1	22	F
SF1	1041	1	4	3	2	4	4	5	3	4		5	4	5	2	5	4	In	F	2	1	1	1	22	F
SF1	1047	1	5	4	2	5	4	5	4	5	5	5	4	4	4	5	4	In	M		2	1	1	32	F
SF1	1054	1	4	4	3	4	4		3	4	4	4	3	4	4		4	In	F	3	3	2	2	14	M
SF1	1056	1	5		4													In	F	3	3	2	2	14	M
SF1	1039	1	5	5		4	5	5	5	4	5	5	5	5	5	5	5	In	F	2	1	1	1	22	M
SF1	1046	1	5	4	4	4	5	5	5	5	5	5	3	3	3	5	3	In	M		2	1	1	32	F
SF1	1049	1	5	5	5	5	5	5	2	4	5	5	5	5	5	5	5	In	M		2	1	1	32	F
SF1	1053	1	5	5	5	5	4	5	1	4	5	5	5	5				In	F	3	3	2	2	14	F
SF1	1045	1	5	5	5	5	5	5	4	5	5	5	5	5	5	5	5	In	F	5	3	1	1	33	F
SF1	1038	1	5	5	5	4	5	5	4	5	5	5	4	5	3	5	3
SF1	1037	1	5	5	4		5	5		5	5	5	5	5	5		5	In	M	5	4	1	1	21	M
SF1	1044	1	5	5	5	5	5	5	5	5	5	5	5	5	5	5	5	In	F	5	3	1	1	33	M
SF1	1051	1	4	3	4		4	4	4	4	4	4	4	4		4	4	In	F	20	3	2	2	6	F
SF1	1043	1	5	5	5	4	5	5	3	5		5	5	5	1	3	1	In	F	5	3	1	1	33	F
SF1	1036	1	5	5	5	5	5	5	4	5	5	5	5	5	1	5	5	In	M	5	4	1	1	21	F
SF1	1050	1	5	5	5	5	5	5	5	5	5	5	5	5	5	5	5	In	F	20	3	2	2	6	M
SF1	1014	1	5	5	5	5	5	5	5	4	4	5	4	5		5	3	In	F	20	3	2	2	6	M
SF1	1048	1	5	5	5	3	5	5	1	1	5	5	1		1	5	1	In	M		2	1	1	32	F
SF1	1055	1	5	5	4		5	5	3	5	5			4				In	F	3	3	2	2	14	M
SF1	1042	1	5	5	5	5	5	5	5	5	5	5	5	5	5	5	5	In	F	2	1	1	1	22	F
SF1	1142	1	5	5	5	4	5	5	3	5	5	5	4	4	1	5	3	In	F	17	6	2	1	31	M
SF1	1150	1	4	4	2	4	4	3	1	4	2	2	1	1	1	3	1	Out	M	10	1	1	2	29	F
SF1	1134	1	5	5	4	5	5	5	5	4	5	5	3	5	5	5	5	In	F	20	15	1	1	9	F
SF1	1141	1	4	4	5	2	5	5	4	5	5	5	2	3	1	5	5	In	F	17	6	2	1	31	F
SF1	1149	1	5	5	5	5	5	5	5	4	4	4			1	5	1	Out	M	10	1	1	2	29	F
SF1	1148	1	5	5	5	5	5	5	5	5	5	5	5	5	5	5	5	Out	M	10	1	1	2	29	F
SF1	1022	1	5	4	5	5	5	5	5	4	5	5	4	5	4	5	3	In	F	1	0	1	1	12	F
SF1	1023	1	5	4	4	5	5	4	4	4	4	4	4	4	4	5	3	In	F	1	0	1	1	12	F
SF1	1029	1	5	5	5	5		5	4	5	5	5	5	5	5	5	5	In	F	3	3	2	2	14	M
SF1	1030	1	5	3	3	5	5	5	4	5	5	5	4	5	3	5	1	In	F	3	3	2	2	14	M
SF1	1031	1	5	5	4	4	5	5	3	5	5	5	5	5	3	5	3	In	F	3	3	2	2	14	F
SF1	1112	1	5	5	5	2	5	5	1	5	5	5	2	5	2	5	2	In	F	10	10	1	1	15	M
SF1	1113	1	5	5	5	5	5	5	3	4	5	5	5	5	1	5	2	In	F	10	10	1	1	15	M
SF1	1116	1	5	4	3	4	4	4	3	4	4	5	4	4	5	5	1	Out	M	20	0	2	1	26	M
SF1	1117	1	4	5	5	4	5	4	2	4	5	5	4	4	5	5	3	Out	M	20	0	2	1	26	M
SF1	1118	1	5	3	3	3	5	4	1	5	5	5	5	5	2	5	1	Out	M	20	0	2	1	26	M
SF1	1119	1	5	4	5	3	5	3	5		5	5	4	4	2	1	4	In	M	22	12	2	1	11	M
SF1	1120	1	5	3	5	3	5	4	4	4	5	5	5	5	1	5	5	In	M	22	12	2	1	11	M
SF1	1123	1	5	4	5	2	5	5	5	4	5	4	4	4	3	5	5	In	F	3	3	2	2	14	M
SF1	1125	1	5	4	4	3	5	5	3	5	5	5	4	5	3	5	4	In	F	3	3	2	2	14	M
SF1	1127	1	4	3	4	3	4	5	4	4	4	3		4	1	5	2								M
SF1	1126	1	5	5	5	5	5	5	5	5	5	5	4	4	3	5	5	In	F	3	3	2	2	14	M
SF1	1128	1	5	3	5	3	4	4	5	4	4	4	5	4	4	4	4	In	F	11	6	1	1	10	M
SF1	1129	1	5	1	4	4	4	5	5	5	5	5	3	5	3	3	5	In	F	11	6	1	1	10	F
SF1	1165	1	5	3	4	4	5	5	5	5	5	5	3	5	5	5	5	In	F	11	6	1	1	10	F
SF1	1121	1	5	5	5	5	5	5	5	5	5	5	5	5	1	5	5	In	M	22	12	2	1	11	F
SF1	1133	1	4	4	4	4	4	4	1	5	5	5	1	4	1	5	1	In	F	10	10	1	1	15	M
SF1	1122	1	5	4	5	4	5	5	5	5	5	5	5	5	5	5	4	In	M	22	12	2	1	11	F
SF1	1001	1	5	4	5	4	5	5	5	5	5	5	5	5	1	5	5	In	F	2	1	1	1	13	F
SF1	1003	1	5	5	5	5	5	5	5	5	5	5	5	5	1	5	5	In	F	2	1	1	1	13	F
SF1	1004	1	5	5	3	5	5	5	3	4	5	5	3	5	1	5	3	Out	M	20	0	2	1	26	M
SF1	1005	1	4	4	3	4	4	3	3	4	4	4	3	4	1	4	2	Out	M	20	0	2	1	26	M
SF1	1007	1	3	3	3	3	3	3	3	3	3	3	3	3	3	3	3	Out	M	20	0	2	1	26	M
SF1	1008	1	5	5	4	5	5	5	4	4	5	5	5	4	3	1	2	Out	M	15	10	2	1	30	M
SF1	1009	1	5	4	4	5	4	4	3	4	5	5	4	4	4	5	4	Out	M	15	10	2	1	30	M
SF1	1010	1	5	5	5	5	5	5	1	5	5	5	5	5	1	5	4	Out	M	15	10	2	1	30	F
SF1	1011	1	5	5	5	5	5	5	5	5	5	5	5	5	5	5	5	In	F	1	1	1	1	23	F
SF1	1012	1	5	5	5	5	5	5	5	5	5	5	5	5	5	5	5	In	F	1	1	1	1	23	F
SF1	1013	1	5	5	5	5	5	5	5	5	5	5	5		4	5	5	In	F	1	1	1	1	23	F
SF1	1019	1	5	4	4	4	5	4	3	4	5	4	4	4	4	5	2	Out	M	20	0	2	1	26	M
SF1	1052	1	5	4	3	5	5	5	1	5	5	5	2	3	1	5	1	In	F	1	1	1	1	23	F
SF1	1084	1	5	5	4	5	5	5	5	5	5	5	3	4	1	5	5	In	F	20	3	2	2	6	F
SF1	1085	1	5	5	5	5	5	5	5	5	5	5	5	5	1	5	1	In	F	20	3	2	2	6	F
SF1	1086	1	5	5	5	5	5	5	5	5	5	5	5	4	3	5	1	In	F	20	3	2	2	6	M
SF1	1088	1	5	5	5	5	5	5	4	5	5	5	5	4	1	5	3	Out	M	10	1	1	2	29	F
SF1	1089	1	4	4	2	2	3	4		5	4	4	3	3	4	5	1	Out	M	10	1	1	2	29	M
SF1	1090	1	5	5	5		5	5	5	5	5		5	5	5	5	5	Out	M	10	1	1	2	29	F
SF1	1091	1	5	5	4	5	5	5	5	5	5	5	4	5	1	5	5	Out	M	10	3	2	1	4	F
SF1	1092	1	5	5	5	5	5	5	3	5	5	5	4	5	1	5	1	Out	M	10	3	2	1	4	M
SF1	1093	1	5	5	5	5	5	5	1	5	5	5	1	1	1	1	1	Out	M	10	3	2	1	4	F
SF1	1094	1	5	5	5	5	4	5	2	1		2	3		1	5	2	Out	M	20	0	2	1	26	F
SF1	1095	1	5	5	5	5	5	5	5	5	5	5	5	5	5	5	2	Out	M	20	0	2	1	26	M
SF1	1096	1	5	5	4	5	5	5	3	5	5	5	4	5	1	5	4	Out	M	20	0	2	1	26	F
SF1	1097	1	5	4	5	4	5	5	3	5	5	5	4	5	2	5	1	Out	M	20	0	2	1	26	F
SF1	1098	1	5	5	4	4	5	5	5	5	5	5	4	5	1	5	4	In	F	3	3	2	2	14	F
SF1	1100	1	4	4	4	3	4	4	1	5	4	4	2	5	2	4	1	In	F	3	3	2	2	14	M
SF1	1101	1	5		5	4			5	5	5	5	5		5	5	5	In	F	2	0	2	1	25	F
SF1	1102	1	4	4	4	5	4	4	5	5	5	5	5	5	5	5	5	In	F	2	0	2	1	25	F
SF1	1104	1	5	5	5	5	5	5	5	5	5	5	5	5	5	5	3	In	F	2	0	2	1	25	F
SF1	1105	1	5	5	5	5	5	4	1	5	5	5	4	5	4	5	1	In	M	10	4	1	1	17	F
SF1	1106	1	5	4	4	5	5	4	3	4	5	4	5	5	1	5	4	In	M	10	4	1	1	17	M
SF1	1107	1	5	4	5	5	5	5	3	5	5	5	3	4	2	5	1	In	M	10	4	1	1	17	F
SF1	1108	1	5	4	4	3	5	5	3	5	4	5	4	4	1	5	1	In	F	3	3	2	2	14	M
SF1	1110	1	5	5	5	5	5	5	5	5	5	5	4	5	3	5	3	In	F	3	3	2	2	14	F
SF1	1111	1	4	3	4	4	5	5	4	3	3	4	2	4	3	5	1	In	F	3	3	2	2	14	M
SF1	1132	1	5	5	4	5	5	5	5	5	5	5	3	3	1	5	4	Out	M	10	1	1	2	29	F
SF1	1154	1	4	5	5	3	5	5	1	1	5	3	1	2	1	5	1	In	F	3	3	2	2	14	M
SF1	1015	1	5	5	5	5	5	5	5	5	5	5	5	5	5	5	5	In	F	3	3	1	2	20	F
SF1	1016	1	5	3	5	4	5	5	5	5	5	5	5	5	3	5	4	In	F	3	3	1	2	20	M
SF1	1017	1	5	5	5	5	5	5	1	5	5	5	5	5	3	5	5	In	F	3	3	1	2	20	F
SF2	2066	2	5	5	3	4	5	5	5	4	5	5	5	5	4	4	5	In	F	20	3	2	2	6	M
SF2	2019	1	5	4	4	4	5	4	1	4	4		3	3	1	4									F
SF2	2059	1	5	5	5	5	5	5	5	5	5	5	5	5	5	5	5	In	M	2	1	1	1	27	F
SF2	2055	1	4	4	4	4	5	4	1		5	4	2	3	1	4	2	Out	M	20	0	2	1	26	F
SF2	2007	1	4	4	4	4	5	5	3	4	4	4	3		4		4								F
SF2	2027	1	5	4	3	4	4	4	4	5	5	5	4	5	5	4	4								M
SF2	2029	1	5	5	5		4	5	3	4	5	4	4	4	4	5	3								M
SF2	2143	1	5	5	5	5	5	5	5	5	5		3			5	5
SF2	2111	1	4	3	5	4	5	5	5	4	4	5		4	3	5	3
SF2	2125	1	5	5	5	5	5	4	1	5	5	5	3	5	1	5	1
SF2	2087	1	5	5	5	5	5	5	5	5	5	5	5	5	4	5	1								F
SF2	2153	1	4	3	4	4	5	5	1	2	4	3	3	4	4	1	1	In	F	2	1	1	1	13	F
SF2	2123	1	5	4	5	5	5	3	4	1	5	3	2	2	5	2	1
SF2	2155	1						5		5	5	5	1	5	1	5	1	In	F	2	1	1	1	13	F
SF2	2121	1	5	5	5	5	5	5							3	5	4	In	M		2	1	1	32	M
SF2	2129	1	1	1	4	5	4	5	1	2	4	3	1	5	1	1	1
SF2	2092	1	5	5	5	5	5	5	1	5	5	5	3	5	1	5	1
SF2	2053	1	4		4	5	1	5	1	5	5	5	1	4	1	5	1	In	F	17	6	2	1	31	M
SF2	2061	1	5	5	5	5	5	5	5	5	5	5	5	5	1	5	3	In	F	1	1	1	1	23	F
SF2	2163	1	4	3	4	2	4	4	1	1	2	5	2	4	1	5	1	Out	M	10	3	2	1	4	M
SF2	2109	1	4	4	2	2	4	3	1	3	4	4	1	1	1	4	1	In	F	10	10	1	1	15	F
SF2	2113	1	5	5	4	5	5	5	1	5	4	4	3	5	1	5	3
SF2	2159	2	5	4	4	4	4	5	5	5	5	5	5	5	3	1	5	Out	M	10	3	2	2	39	F
SF2	2142	1	5	4	3	4	5	5	1	4	4	5	5	4	1	5	1	In	F	17	6	2	1	31	M
SF2	2139	2	4	4	4	4	4	3	4	4	5	5	3	5	5	1	3
SF2	2138	1	5	5	5	3	5	5	1	5	5	5	4	4	1	4	4	Out	M	7	4	1	2	35	M
SF2	2151	2	5	5	3	4	5	5	5	5	5	5	5	5	1	5	5	Out	M	25	3	2	2	38	M
SF2	2124	1	5	4	4	5	5	5	5	5	5	5	5	5	1	5	1	Out	M	10	1	1	2	29	F
SF2	2112	1	3	4	4	2	3	5	1	5	5	5	3	3	1	1	3	Out	M	5	5	2	1	36	M
SF2	2080	1	4	4	3	4	4	5	1	4	4	4	1	4	1	5	1
SF2	2003	1	5	5	4	4	3	2	1	3	4	3	2	2	1	5	2								M
SF2	2120	1	5	5	3	4			2		5	5	2	5		5		Out	M	8	8	2	2	34	M
SF2	2107	1	5	3	4	5	5	5	1	1	1	5	2	4	2	5	1	In	F	10	10	1	1	15	M
SF2	2140	1	5	3	5	3	5	5	1	5	5	5		5	1	5	1	In	F	2	1	1	1	13	M
SF2	2152	1	4	1	4	1	5	5	1	4	2	5	1	4	1	5	1	Out	M	25	3	2	2	38	F
SF2	2148	1	5	5	5	5	5	5	5		5	5	5	5	5	5	5	Out	M	7	4	1	2	35	F
SF2	2137	1	5	5	4	5		5	5	5	5	5	5	5	4	5	3	Out	M	6	4	2	1	37	M
SF2	2128	1	3	2				1			3	2	1	2	1	1	1
SF2	2156	1	5	5	5	4	4	3	1	2	4	3	2	2	1	1	1	In	F	3	3	2	2	14	F
SF2	2134	1	4	4	5	5	5	4	1	3	4	5	2	2	1	1	1	Out	M	7	4	1	2	35	M
SF2	2133	1	5	5	5		5	5	5	5	5	5			5	5	5	Out	M	7	4	1	2	35	F
SF2	2036	2	5	3	4	3	5	5	2	5	5	5	3	5	3	5	2								F
SF2	2043	2	5	5	5	5	5	5	5	5		5	5	5	5	5	5								F
SF2	2041	2	4		2	4	5		5	5	5	5	5	5	2	5									M
SF2	2047	2	4	4	5	4	5	5			5	5		4	2	4	3	In	F	3	3	2	2	14	M
SF2	2046	2	5	5	5	5	5	5	5	5	5	5	5	5	3		3	In	F	3	3	2	2	14	M
SF2	2052	2	5	5	4	5	5	5	5	5	5	5	5	5	1	5	5	In	M	9	15	1	1	16	F
SF2	2030	2	5	5	1	4	5	5	5	5	5	5	5	5	3	5	4								M
SF2	2108	2	5	4	3	5	5	5	5	4	5	5	5	5	4		3	In	F	10	10	1	1	15	F
SF2	2093	2	5	5	2	5	5	5	5	5	5	5		5	1	1		Out	M	6	4	2	1	37	M
SF2	2132	2	5	5	5	5	5	5	5	5	5	5	5	5	4		5								F
SF2	2058	1	3	4	2	1	4	3	1	3	4	3	1	1	1	5	4	In	M	2	1	1	1	27	F
SF2	2044	1	5	5	5	5	5		5	5		5	5	5	5	5	5								F
SF2	2015	1	5	4	5	4	5	5	5	5	5	5	5	5	3	5	4								F
SF2	2057	1	5	5	5	5	5	5	5	5	5	5	5	5	5	5	1	In	M	2	1	1	1	27	F
SF2	2042	1	5	5	5	5		5		5	5	5	5	5		5									F
SF2	2017	1	5	5	5	5	5	5	5		5	5	5	5	1	1	1								M
SF2	2048	1	5	5	2	3	5	5		4	5	5	5	5	1	5	4	In	F	3	3	2	2	14	F
SF2	2077	1	4	4	4	4	4	5	5	5	5	5	4	4	2	5	3	In	F	17	6	2	1	31	M
SF2	2091	1	4	4	4	4	5	3	4	4	4	4	4	4	1	1	1	Out	M	6	4	2	1	37	M
SF2	2074	1		4	5	4	5	5	1			5	2	5	1	5	4	In	F	3	3	2	2	14	F
SF2	2016	1	2	2	2	2	2	2	1	1	1	3	2	2	1	5	1								F
SF2	2054	1	3	3	3	2	3	2	1	3	4	2	2	3	2	3	3	Out	M	20	0	2	1	26	M
SF2	2035	1	4	4	5	3	5	5	3	5	5	4	3	5	1	5	4								F
SF2	2090	1	5	5	5		5		5	5	5	5	5	5	5			Out	M	10	3	2	2	39	F
SF2	2104	1	4	3	5	1	4	3	1	3	5	3	4	5	1	1	1	In	F	5	3	1	1	33	F
SF2	2154	1	3	4	3	3	3	3		3	4	4	3		1	1	1	In	F	2	1	1	1	13	M
SF2	2098	1	5	5	5	5	4	4	5	5	5	5	2	5	1	1	1	Out	M	5	5	2	1	36	M
SF2	2099	1	3	3	2	2	3	2	1	2	3	2	1	1	1	1	1	Out	M	25	3	2	2	38	M
SF2	2144	1	4	4	3	2	4	4	1	2	2	4	1	5	1	1	1	Out	M	6	4	2	1	37	F
SF2	2088	2	5	5	5	5	5	5	5	5	5	5	5	5	2		5	Out	M	10	3	2	2	39	M
SF2	2033	2	5	5	4	5	5	5	5	5	5	5	5	5	3	1	4								M
SF2	2086	2	5	5	5	5	5	5	5	5	5	5	5	4	3		1								F
SF2	2011	2	5	5	5	5	5	5	5	5	5	5	4	5	5		5								F
SF2	2004	2	5	4	4	5	5	5	5	5	5	5	5	5	2		4								M
SF2	2018	2	5	5	5	5	5	5	5	5	5	5	5	5	5	5	4								M
SF2	2013	2	5	3	4	3	4	5	5	5	5		5	5	3	5	5								M
SF2	2006	2	5	5	5	3	4	5	5	5	5	5	4	4	5	5	4								F
SF2	2115	2	5	5	5	5	5	5	3	5	5	5	5	5	4	5	3	Out	M	8	8	2	2	34	M
SF2	2040	2	5	5	5	5	5	5	5	4	5	5	4	5	3	5	3								M
SF2	2075	2	5	5	5	5	5	5	5	5	5	5	5	5	4	5	5
SF2	2037	2	5	5	5	5	5	5	5	5	5	5	5	5	5	5	5								F
SF2	2136	2	5	5	5	4	4	5	4	5	5	5	4	5	1	5	3	Out	M	8	8	2	2	34	F
SF2	2085	1	4	3	3	4	5	1	1	4	4	4	2	2	1	1	1	In	F	11	6	1	1	10	F
SF2	2082	1	5	4	5	4	5	5	3	4	4	5	5	5	1	5	2	In	M	22	12	2	1	11	F
SF2	2068	1	5	4	3	5	5	5	5	5	5	5	5	5	1	5	5	In	M	9	15	1	1	16	M
SF2	2050	1	2	2	2	3	4	2	1	3	4	4	2	4	1	5	5	In	F	20	3	2	2	6	F
SF2	2083	1	3		4	3	4	4	4	4	4	4	4	4	4	4	4	In	M	22	12	2	1	11	M
SF2	2051	2	5	5	5	5	5	5	5	5	5	5	5	5	4	4	5	In	F	3	3	2	2	14	M
SF2	2079	2	5	5	5	5	5	5	5	5	5	5	5	5	4	5	5
SF2	2010	1	5	5	5	5	5	5	5	5	5	5	5	5	1	5	5								M
SF2	2028	1	5	4	4	4	5	5	4	3	4	5	4	3	3	5	2								M
SF2	2065	1	5	5	4	5	4	5	3	4	5	5	5	5	1	5	2	In	F	11	6	1	1	10	F
SF2	2149	2	5	5	5	5	5	5	5	5	5	5	5	5	5	5	5
SF2	2164	2	5	5	3	4	5	5	5	5	5	5	5	5	5	5	5
