# Supplementary material for: The quality of feedback during formative OSCEs depends on the tutors’ profile
Source: BMC Med Educ. 2016 Nov 15;16:293. doi: 10.1186/s12909-016-0815-x (PMC5111213; doi:10.1186/s12909-016-0815-x)
Supplement: Additional file 3: — Contains the data about the tutors’ sociodemographic data, clinical and teaching experience. (XLSX 9 kb) [file 12909_2016_815_MOESM3_ESM.xlsx]

## Sheet: Data
IDTutor	Tutor.Sex	Activity	Year.Graduation	Years.Supervision.Student	Years.Supervision.OSCE	Seminar	Training.Supervision	Type
1	M	3	1996	7	4	2	1	Out
2	M	1	2006	3	3	2	1	In
3	M	1	2001	5	4	2	1	In
4	M	4	2001	10	3	2	1	Out
5	F	3	1997	3	2	2	1	Out
6	F	5	1984	20	3	2	2	In
9	F	1	1978	20	15	1	1	In
10	F	2	1995	11	6	1	1	In
11	M	5	1982	22	12	2	1	In
12	F	2	2002	1	0	1	1	In
14	F	5	2004	3	3	2	2	In
15	F	4	1984	10	10	1	1	In
16	M	1	1989	9	15	1	1	In
17	M	1	1999	10	4	1	1	In
18	F	3	1989	18	4	2	2	Out
19	M	1	2003	7	3	2	1	In
20	F	4	1999	3	3	1	2	In
21	M	2	1998	5	4	1	1	In
22	F	2	2002	2	1	1	1	In
23	F	2	2003	1	1	1	1	In
24	M	3	2001	4	2	2	1	Out
25	F	2	2005	2	0	2	1	In
26	M	3	1989	20	0	2	1	Out
27	M	2	2007	2	1	1	1	In
29	M	4	1987	10	1	1	2	Out
30	M	3	1990	15	10	2	1	Out
31	F	2	1982	17	6	2	1	In
32	M	4	1980		2	1	1	In
33	F	2	1998	5	3	1	1	In
34	M	3	1998	8	8	2	2	Out
35	M	3	1994	7	4	1	2	Out
36	M	3	1997	5	5	2	1	Out
37	M	3	1994	6	4	2	1	Out
38	M	4	1979	25	3	2	2	Out
39	M	3	1991	10	3	2	2	Out
7	F	3	1989	19	8	2	1	Out
8	F	3	1998	9	3	2	2	Out
13	F	2	2001	2	1	1	1	In
