# Supplementary material for: The quality of feedback during formative OSCEs depends on the tutors’ profile
Source: BMC Med Educ. 2016 Nov 15;16:293. doi: 10.1186/s12909-016-0815-x (PMC5111213; doi:10.1186/s12909-016-0815-x)
Supplement: Additional file 4: — Contains the data about the objective analysis of the quality of the feedback. (XLSX 33 kb) [file 12909_2016_815_MOESM4_ESM.xlsx]

## Sheet: Data
OSCE	Type.OSCE	IDTutor	IDStudent	Feedback.Duration	FB.PS	Duree.FB.PS	Expl.besoins	Auto.eval	Glob	Cont.anam	Cont.exphy	Cont.exp.fin	Com.gen	Com.deb	Com.anam	Com.exphys	Com.exp.fin	General.RC	General.CP	Lien.objSF	Descriptif	Subjectif	Equilibre	Equi.tend	PC.autoeval	Suggest	Jeux.role	Resum.obj	Empathie	Effic.ped	Structure	Interact.verb	Eval.global	Student.Sex	TypeFeedback	Tutor.Type	Tutor.Sex	Years.Supervision.Student	Years.Supervision.OSCE	Seminar	Training.Supervision
SF1	vitre sans tain	13	1001	9.5	oui, inclus	1.5	3	3	1	1	5	0	3	4	1	0	0	3	0	non	5	3	3	+	4	4	1	4	5	4	4	3	4	F	Direct	In	F	2	1	Oui	Oui
SF1	vitre sans tain	13	1002	16	non/pas inclus		4	3	0	3	6	0	2	3	2	0	1	3	2	non	5	5	5		5	4	1	4	5	5	4	4	4.5	F	Direct	In	F	2	1	Oui	Oui
SF1	vitre sans tain	26	1005	8	oui, inclus	1.5	0	0	0	7	2	2	3	3	1	1	0	1	1	non	4	0	1	-	0	2	0	3	3	3	2	2	2.5	M	Direct	Out	M	20	0	Non	Oui
SF1	vitre sans tain	20	1006	11.5	oui, après		3	3	0	3	3	0	0	2	2	1	5	2	4	oui	4	2	3	-	3	3	0	5	5	4	5	4	4.5	M	Direct	In	F	3	3	Oui	Non
SF1	vitre sans tain	23	1012	20	oui, inclus	2.5	5	4	1	13	6	0	5	4	1	1	0	2	3	oui	4	5	4	+	4	3	2	3	5	3	4	4	4	F	Direct	In	F	1	1	Oui	Oui
SF1	vitre sans tain	27	1020	9.5	oui, inclus	2	5	5	1	4	7	1	1	2	2	0	0	1	1	non	5	4	4	+	4	4	0	3	5	4	4	5	4.5	M	Direct	In	M	2	1	Oui	Oui
SF1	vitre sans tain	20	1021	15	non/pas inclus		4	5	0	5	6	3	0	1	3	1	6	2	5	non	5	2	3	-	4	4	2	5	5	5	5	4	5	F	Direct	In	F	3	3	Oui	Non
SF1	vitre sans tain	12	1022	10.5	oui, après		3	4	1	5	10	3	4	1	3	0	1	1	0	non	4	4	5		3	3	2	3	4	3	4	3	3.5	F	Direct	In	F	1	0	Oui	Oui
SF1	vitre sans tain	12	1023	8	oui, après				1		7	0	3	0	2	0	1	0	1	non	5	2	4	-		3	1	3	4	3	4	3	3.5	F	Direct	In	F	1	0	Oui	Oui
SF1	vitre sans tain	12	1024	15.5	oui, après		3	3	1	4	6	1	3	4	1	1	1	3	2	non	5	5	5		4	3	2	3	4	3	4	3	3.5	M	Direct	In	F	1	0	Oui	Oui
SF1	vitre sans tain	21	1036	13	oui, inclus	2.5	4	3	1	2	3	1	3	0	2	1	1	2	3	oui	4	5	5		4	4	1	5	5	4	5	4	4.5	F	Direct	In	M	5	4	Oui	Oui
SF1	vitre sans tain	21	1037	20.5	oui, inclus	1.5	4	4	1	4	7	1	1	3	2	0	0	3	3	oui	5	5	5		3	4	4	5	5	5	5	5	5	M	Direct	In	M	5	4	Oui	Oui
SF1	vitre sans tain	21	1038	16	oui, après		4	3	1	9	5	5	1	0	4	2	1	4	3	non	4	5	4	+	1	5	4	2	5	5	3	4	4		Direct	In	M	5	4	Oui	Oui
SF1	vitre sans tain	22	1039	24	oui, inclus	1.5	5	5	0	8	10	1	2	3	3	3	1	0	2	non	3	3	4	-	3	4	1	4	3	5	5	4	4	M	Direct	In	F	2	1	Oui	Oui
SF1	vitre sans tain	22	1040	19.5	oui, inclus	1	4	3	1	11	9	1	2	1	3	2	2	1	2	non	4	5	4	+	3	5	3	5	5	5	5	4	4.5	F	Direct	In	F	2	1	Oui	Oui
SF1	vitre sans tain	22	1041	14.5	oui, inclus	2	3	3	0	3	3	1	1	0	1	1	3	1	2	non	3	2	4	-	1	3	1	5	3	3	4	3	3.5	F	Direct	In	F	2	1	Oui	Oui
SF1	vitre sans tain	33	1044	14.5	non/pas inclus		3	2	1	10	8	2	6	3	4	0	1	0	4	non	3	5	5		1	3	1	4	5	4	4	5	4.5	M	Direct	In	F	5	3	Oui	Oui
SF1	vitre sans tain	33	1045	13	non/pas inclus		4	3	1	7	4	0	6	0	4	0	0	0	2	non	5	5	5		5	5	4	5	5	5	5	5	5	F	Direct	In	F	5	3	Oui	Oui
SF1	vitre sans tain	32	1046	15.5	oui, inclus	1.5	3	2	0	0	9	4	0	2	2	3	1	3	2	non	3	4	3	-	3	3	1	4	3	4	4	4	4.5	F	Direct	In	M		2	Oui	Oui
SF1	vitre sans tain	32	1047	14.5	oui, après		3	2	1	5	4	1	1	2	3	1	1	4	2	non	3	3	3	-	3	4	1	3	3	4	4	5	3.5	F	Direct	In	M		2	Oui	Oui
SF1	vitre sans tain	32	1049	9	non/pas inclus		4	2	0	1	3	4	0	3	1	1	2	0	3	non	4	5	4	+	3	4	1	4	4	4	5	5	4.5	F	Direct	In	M		2	Oui	Oui
SF1	vitre sans tain	23	1052	16	oui, après		4	4	0	6	8	3	2	2	2	0	0	1	0	non	5	5	5		4	3	2	3	5	3	4	3	3.5	F	Direct	In	F	1	1	Oui	Oui
SF1	vitre sans tain	14	1054	12	oui, inclus	2.5	3	2	0	9	3	0	4	4	2	0	1	2	1	oui	4	5	3	+	3	3	1	4	4	4	4	3	4	M	Direct	In	F	3	3	Non	Non
SF1	vitre sans tain	14	1056	18.5	oui, inclus	3	3	2	0	11	8	1	4	4	1	1	1	6	1	oui	5	5	5		3	5	1	3	4	4	4	3	4	M	Direct	In	F	3	3	Non	Non
SF1	vitre sans tain	9	1057	14	oui, inclus	1.5	3	2	2	9	5	2	3	2	0	0	1	4	1	non	5	5	5		3	3	3	5	5	4	4	3	4	F	Direct	In	F	20	15	Oui	Oui
SF1	vitre sans tain	9	1058	22	oui, inclus	2	3	2	0	4	12	2	3	4	3	1	1	3	4	non	5	5	5		3	4	2	5	5	5	4	4	4.5	M	Direct	In	F	20	15	Oui	Oui
SF1	vitre sans tain	17	1060	9	oui, inclus	2			1	5	6	0	3	3	3	0	0	2	3	non	5	1	5		0	2	3	3	4	3	4	2	3.5	F	Direct	In	M	10	4	Oui	Oui
SF1	vitre sans tain	17	1062	9.5	oui, inclus	3	0	0	1	2	5	0	4	3	1	1	1	1	3	non	5	3	4	-	0	3	3	0	4	3	3	3	3	F	Direct	In	M	10	4	Oui	Oui
SF1	vitre sans tain	14	1063	16	oui, inclus	3	3	3	0	7	5	1	6	4	2	0	0	1	2	non	4	5	5		3	3	1	4	4	4	4	3	4	F	Direct	In	F	3	3	Non	Non
SF1	vitre sans tain	14	1064	17	oui, inclus	4.5	3	3	0	9	7	0	3	5	1	0	0	3	3	non	4	5	5		4	3	0	4	4	4	4	3	4	M	Direct	In	F	3	3	Non	Non
SF1	vitre sans tain	14	1066	10.5	oui, inclus	4	3	5	0	13	4	1	4	4	1	0	0	0	0	non	4	5	3	+	5	3	0	3	4	3	4	3	3.5	F	Direct	In	F	3	3	Non	Non
SF1	vitre sans tain	20	1067	15.5	non/pas inclus		4	2	0	1	2	2	1	0	4	2	5	3	3	non	5	1	3	-	4	4	2	5	5	5	5	5	5	F	Direct	In	F	3	3	Oui	Non
SF1	vitre sans tain	27	1069	14	oui, après		4	5	0	5	3	1	1	1	0	0	0	0	3	non	3	5	5		5	4	2	3	5	4	4	5	4.5	F	Direct	In	M	2	1	Oui	Oui
SF1	vitre sans tain	4	1076	4	non/pas inclus		2	1	0	10	9	2	3	1	1	0	0	3	0	non	3	3	3	-	2	3	0	0	4	3	2	2	2.5	F	Direct	Out	M	10	3	Non	Oui
SF1	vitre sans tain	32	1079	12.5	oui, inclus	3	3	3	1	5	1	0	1	3	3	1	2	1	3	non	3	2	4	+	4	4	0	4	5	3	3	4	4	M	Direct	In	M		2	Oui	Oui
SF1	vitre sans tain	16	1081	18	oui, inclus	4			0	6	4	0	1	0	0	0	0	5	3	non	5	5	2	-		5	3	4	4	4	4	5	4	M	Direct	In	M	9	15	Oui	Oui
SF1	vitre sans tain	16	1082	14.5	oui, inclus	2.5	4	3	0	6	5	0	2	1	2	1	0	4	3	non	5	5	5		5	4	2	1	4	5	4	5	4.5	F	Direct	In	M	9	15	Oui	Oui
SF1	vitre sans tain	6	1084	9.5	non/pas inclus		4	3	0	12	4	1	3	1	1	1	0	4	1	non	4	5	4	-	3	4	1	2	4	5	4	4	4	F	Direct	In	F	20	3	Non	Non
SF1	vitre sans tain	6	1085	5	oui, inclus	2	5	4	1	2	4	0	2	0	0	0	0	3	0	non	3	5	5		3	3	0	3	4	4	3	4	4	F	Direct	In	F	20	3	Non	Non
SF1	vitre sans tain	6	1086	12.5	oui, inclus	1.5	3	4	1	2	7	0	3	1	1	1	0	0	1	non	3	5	5		3	3	1	3	4	3	4	3	3.5	M	Direct	In	F	20	3	Non	Non
SF1	vitre sans tain	29	1088	3	oui, inclus	4.5	1	0	1	1	0	0	2	0	0	0	0	1	0	non	0	1	4	+	2	0	0	0	4	1	1	2	1	F	Direct	Out	M	10	1	Oui	Non
SF1	vitre sans tain	29	1089	8	oui, inclus	4.5	2	2	1	0	2	1	3	0	0	0	0	1	1	non	2	1	5		2	2	2	3	3	2	2	4	2.5	M	Direct	Out	M	10	1	Oui	Non
SF1	vitre sans tain	29	1090	4.5	oui, inclus	4	2	0	1	1	3	0	0	0	0	0	0	2	0	non	3	1	1	+	0	2	1	0	4	2	1	3	2	F	Direct	Out	M	10	1	Oui	Non
SF1	vitre sans tain	4	1091	9	oui, inclus	2	2	0	1	5	8	1	6	3	1	0	1	2	1	non	3	5	2	+	1	2	0	2	4	2	2	3	2.5	F	Direct	Out	M	10	3	Non	Oui
SF1	vitre sans tain	4	1093	2	non/pas inclus				1	6	3	1	4	1	1	0	0	3	0	non	1	1	3	+	0	0	0	0	4	3	3	3	2.5	F	Direct	Out	M	10	3	Non	Oui
SF1	vitre sans tain	26	1094	10	oui, après		1	0	1	3	5	0	3	2	3	2	0	2	3	non	3	5	2	-	0	3	2	3	3	3	3	2	3	F	Direct	Out	M	20	0	Non	Oui
SF1	vitre sans tain	26	1095	10	oui, inclus	1	2	0	1	4	7	1	3	0	2	2	0	2	0	non	4	1	4	-	2	3	2	1	3	3	3	2	3	M	Direct	Out	M	20	0	Non	Oui
SF1	vitre sans tain	26	1096	8.5	oui, après		3	2	1	2	5	1	1	2	1	0	1	3	1	non	5	2	3	+	3	3	0	1	3	4	3	3	3	F	Direct	Out	M	20	0	Non	Oui
SF1	vitre sans tain	26	1097	13	oui, après		2	2	1	1	3	3	1	0	1	2	0	3	1	non	3	5	5		2	3	1	1	3	3	3	3	3	F	Direct	Out	M	20	0	Non	Oui
SF1	vitre sans tain	25	1101	9	oui, inclus	3	5	5	0	4	2	1	0	0	0	0	0	1	0	non	4	1	5		3	4	2	5	5	4	5	4	4.5	F	Direct	In	F	2	0	Non	Oui
SF1	vitre sans tain	25	1102	6.5	oui, inclus	7	4	5	0	3	1	0	3	0	0	0	1	0	0	non	3	1	5		4	3	2	5	5	4	5	4	4.5	F	Direct	In	F	2	0	Non	Oui
SF1	vitre sans tain	25	1103	7	oui, après		4	5	0	1	3	0	4	2	0	1	0	1	1	non	2	0	4	-	5	3	2	5	5	4	5	4	4.5	M	Direct	In	F	2	0	Non	Oui
SF1	vitre sans tain	9	1114	22	oui, inclus	2	3	4	1	9	10	2	5	3	6	3	5	6	4	non	5	5	5		3	5	5	3	5	4	4	3	4	F	Direct	In	F	20	15	Oui	Oui
SF1	vitre sans tain	15	1115	12	oui, inclus	3	3	3	0	11	9	1	4	2	1	0	3	3	1	oui	5	5	4	-	3	5	0	5	4	4	5	5	4.5	F	Direct	In	F	10	10	Oui	Oui
SF1	vitre sans tain	26	1117	8.5	oui, inclus	5.5	4	4	1	1	1	2	2	0	2	2	1	0	2	non	4	0	1	-	0	3	1	3	1	2	1	3	2	M	Direct	Out	M	20	0	Non	Oui
SF1	vitre sans tain	26	1118	10.5	oui, inclus	4.5	1	2	0	10	6	2	2	2	2	2	1	2	1	non	3	1	1	-	0	2	0	3	0	1	1	1	1.5	M	Direct	Out	M	20	0	Non	Oui
SF1	vitre sans tain	11	1119	17	non/pas inclus		4	3	1	4	6	1	1	3	3	0	1	4	4	non	4	5	5		4	4	2	5	4	5	5	4	4.5	M	Direct	In	M	22	12	Non	Oui
SF1	vitre sans tain	11	1122	13	non/pas inclus		3	3	1	3	11	1	1	2	3	1	2	3	3	non	4	3	5		3	3	0	3	4	4	4	3	4	F	Direct	In	M	22	12	Non	Oui
SF1	vitre sans tain	14	1126	11.5	oui, inclus	2.5	3	3	1	10	7	2	1	3	2	0	1	3	1	oui	4	5	4	-	3	3	0	3	5	3	3	4	3.5	M	Direct	In	F	3	3	Non	Non
SF1	vitre sans tain	14	1127	10.5	oui, inclus	2	3	2	1	9	3	0	3	3	2	0	1	2	1	oui	5	5	4	+	3	3	0	4	5	4	5	5	4.5	M	Direct	In	F	3	3	Non	Non
SF1	vitre sans tain	29	1132	5	oui, inclus	2	0	0	1	0	2	0	2	0	0	0	2	0	0	non	1	1	5		0	2	0	2	3	1	2	3	1	F	Direct	Out	M	10	1	Oui	Non
SF1	vitre sans tain	9	1136	18.5	oui, inclus	1.5	3	3	0	3	2	0	0	2	5	1	6	0	6	non	5	1	5		3	4	5	5	5	4	4	4	4	F	Direct	In	F	20	15	Oui	Oui
SF1	vitre sans tain	6	1138	6	oui, inclus	4	3	2	0	5	3	0	2	0	2	0	1	3	0	non	2	1	1	-	0	3	0	2	4	1	1	1	1.5	M	Direct	In	F	20	3	Non	Non
SF1	vitre sans tain	6	1139	11.5	non/pas inclus				1	3	3	0	1	0	2	2	0	4	1	non	3	5	5			3	0	3	4	3	3	5	3.5	M	Direct	In	F	20	3	Non	Non
SF1	vitre sans tain	31	1142	12	oui, après		3	2	1	15	13	0	6	4	1	0	2	3	0	non	3	5	5		2	1	0	2	4	2	3	2	2.5	M	Direct	In	F	17	6	Non	Oui
SF1	vitre sans tain	26	1144	6.5	oui, inclus	3	2	2	1	0	5	3	3	0	1	0	0	0	2	non	3	1	3	-	3	3	1	1	3	3	2	2	2.5	F	Direct	Out	M	20	0	Non	Oui
SF1	vitre sans tain	26	1145	6.5	oui, inclus	5	3	2	0	4	3	2	1	1	1	1	0	1	0	non	3	0	1	-	4	3	1	1	3	3	3	3	3	F	Direct	Out	M	20	0	Non	Oui
SF1	vitre sans tain	26	1146	6.5	oui, inclus	3	3	2	0	2	1	2	2	2	2	2	1	0	3	non	3	2	3	-	3	2	1	1	3	3	2	2	2.5	F	Direct	Out	M	20	0	Non	Oui
SF1	vitre sans tain	29	1147	4	oui, inclus	1.5	0	0	1	0	0	0	2	0	2	0	0	0	1	non	1	1	1	-	0	2	0	3	2	1	2	2	1.5	M	Direct	Out	M	10	1	Oui	Non
SF1	vitre sans tain	29	1149	2.5	oui, inclus	3	0	0	2	0	1	0	2	0	0	0	0	0	0	non	0	1	5		0	1	0	0	3	1	1	2	1	F	Direct	Out	M	10	1	Oui	Non
SF1	vitre sans tain	29	1150	11.5	oui, inclus	4.5	2	2	1	8	9	3	0	0	0	0	1	3	0	non	1	1	2	-	2	2	0	3	2	2	1	2	1.5	F	Direct	Out	M	10	1	Oui	Non
SF1	vitre sans tain	12	1151	14.5	non/pas inclus		2	2	0	3	6	1	4	3	2	1	1	2	2	non	4	3	5		2	4	2	5	4	4	3	4	4	F	Direct	In	F	1	0	Oui	Oui
SF1	vitre sans tain	4	1158	8	non/pas inclus		2	2	0	5	7	2	2	2	1	1	0	4	1	non	3	5	2	-	1	3	0	0	4	3	3	3	3	M	Direct	Out	M	10	3	Non	Oui
SF1	vitre sans tain	4	1159	4	oui, après		2	2	0	6	5	1	3	0	0	0	0	3	0	non	3	4	4	-	2	2	1	1	4	3	3	3	3	F	Direct	Out	M	10	3	Non	Oui
SF1	vitre sans tain	4	1160	5.5	oui, après		2	2	0	6	4	1	1	0	0	1	0	3	0	non	3	5	2	-	0	2	1	0	4	2	2	3	2.5	M	Direct	Out	M	10	3	Non	Oui
SF1	vitre sans tain	15	1162	14	oui, inclus	3	2	2	0	14	11	0	5	2	3	1	2	2	2	oui	5	2	4	-	1	2	0	5	4	3	4	2	3	M	Direct	In	F	10	10	Oui	Oui
SF1	vitre sans tain	15	1163	11.5	oui, inclus	3	2	2	0	9	13	2	7	3	5	1	1	3	1	oui	5	2	4	-	1	3	1	5	4	3	4	3	3.5	F	Direct	In	F	10	10	Oui	Oui
SF1	vitre sans tain	15	1164	16	non/pas inclus		2	2	0	11	11	0	4	2	2	1	3	3	0	oui	5	5	3	-	1	3	0	5	3	3	4	2	3	F	Direct	In	F	10	10	Oui	Oui
SF2	vitre sans tain	29	2127	6	oui, inclus	4.5	0	0	2	0	2	0	0	0	0	1	0	1	2	non	3	0	5		0	2	1	0	3	1	1	3	1.5	F		Out	M	10	1	Oui	Non
SF2	vitre sans tain	36	2112	3	non/pas inclus		0	0	1	3	7	0	1	0	0	0	0	0	1	non	4	3	2	-	0	1	0	1	4	2	2	2	2	M	Direct	Out	M	5	5	Non	Oui
SF2	vitre sans tain	33	2095	15	non/pas inclus		4	5	0	8	9	2	7	2	4	0	0	1	4	non	5	5	5		5	5	5	4	5	5	5	4	5	F		In	F	5	3	Oui	Oui
SF2	vitre sans tain	34	2115	4	non/pas inclus		2	2	1	2	2	2	2	0	1	0	0	1	0	non	3	1	4	+	0	4	0		4	3	3	3	3	M	Video	Out	M	8	8	Non	Non
SF2	vitre sans tain	32	2121	7	oui, inclus	3	3	2	1	2	2	0	5	0	1	3	0	0	2	oui	4	5	4	-	4	3	1	2	5	3	3	4	4	M	Direct	In	M		2	Oui	Oui
SF2	vitre sans tain	32	2116	7	oui, inclus	5.5	3	2	0	3	2	1	0	0	2	1	1	0	2	non	3	2	5		4	4	1		5	4	3	3	4	F		In	M		2	Oui	Oui
SF2	vitre sans tain	36	2122	6	non/pas inclus		2	2	0	2	3	3	1	0	0	1	0	0	3	non	4	3	2	-	3	2	1	2	3	3	2	3	3	M		Out	M	5	5	Non	Oui
SF2	vitre sans tain	16	2052	7	oui, inclus	1	4	2	0	7	9	0	1	2	3	0	1	1	3	non	3	5	4	-	5	3	0	4	5	5	4	3	4.5	F	Video	In	M	9	15	Oui	Oui
SF2	vitre sans tain	33	2096	12.5	non/pas inclus		4	5	0	10	5	0	2	3	4	0	0	2	0	non	5	5	5		3	5	5	3	5	5	5	5	5	F		In	F	5	3	Oui	Oui
SF2	vitre sans tain	33	2104	9	non/pas inclus		5	5	1	6	5	2	0	3	3	0	4	0	2	non	5	5	3	+	5	5	3	3	5	5	5	5	5	F	Direct	In	F	5	3	Oui	Oui
SF2	vitre sans tain	29	2126	1.5	oui, inclus	1.5	0	0	1	0	0	0	0	3	0	0	0	0	0	non	3	1	1	+	0	1	0	0	4	0	0	2	1	F		Out	M	10	1	Oui	Non
SF2	vitre sans tain	36	2098	3	oui, inclus	2	0	0	1	7	3	0	0	1	0	0	0	1	0	non	4	3	4	-	0	2	0	0	4	2	2	3	2.5	M	Direct	Out	M	5	5	Non	Oui
SF2	vitre sans tain	36	2110	3.3	non/pas inclus		0	0	0	1	7	1	0	0	0	0	0	0	0	non	3	2	4	-	0	1	0	3	4	1	2	3	2.5	M		Out	M	5	5	Non	Oui
SF2	vitre sans tain	32	2117	11.5	oui, inclus	4.5	3	3	0	3	3	1	2	1	2	0	1	1	2	non	3	0	3	-	5	4	3		4	5	3	5	4	M		In	M		2	Oui	Oui
SF2	vitre sans tain	29	2124	3.5	oui, inclus	2	0	0	1	0	1	0	4	0	0	0	0	0	2	non	1	1	5		0	2	0	0	4	1	1	3	1	F	Direct	Out	M	10	1	Oui	Non
SF2	vitre sans tain	34	2120	10	non/pas inclus		4	3	0	2	4	1	0	0	3	0	0	1	1	non	4	1	2	-	3	4	1		5	4	3	5	3.5	M	Direct	Out	M	8	8	Non	Non
SF2	vitre sans tain	13	2155	10.5	oui, inclus	3.5	5	3	0	4	4	1	4	3	2	2	0	1	5	oui	5	5	4	+	5	5	0	3	5	5	4	4	4.5	F	Direct	In	F	2	1	Oui	Oui
SF2	vitre sans tain	37	2137	4.5	oui, après		3	2	1	5	2	0	2	0	0	1	1	2	2	non	4	3	4	+	3	3	0	3	4	3	2	3	3	M	Direct	Out	M	6	4	Non	Oui
SF2	vitre sans tain	34	2130	7	non/pas inclus		2	2	2	2	3	0	2	0	2	0	1	3	2	non	3	3	3	+	3	5	0	0	4	4	1	5	3.5	F		Out	M	8	8	Non	Non
SF2	vitre sans tain	39	2141	5.4	oui, inclus	2	0	0	0	7	3	1	1	2	1	0	0	1	1	non	2	0	2	+	0	2	0	1	3	2	1	2	2	F		Out	M	10	3	Non	Non
SF2	vitre sans tain	31	2053	13	non/pas inclus		3	2	3	11	5	2	4	0	1	0	1	0	0	non	5	5	3	-	3	3	0	5	5	3	3	4	3.5	M	Direct	In	F	17	6	Non	Oui
SF2	vitre sans tain	39	2076	7.5	oui, inclus	2	0	0	0	8	8	1	4	2	2	0	0	1	3	non	5	0	5		0	2	1	3	3	3	3	2	2.5	M		Out	M	10	3	Non	Non
SF2	vitre sans tain	37	2144	5	non/pas inclus		1	1	4	4	1	2	0	0	1	0	0	0	0	non	3	3	5		2	2	1	1	4	2	2	3	2	F	Direct	Out	M	6	4	Non	Oui
SF2	vitre sans tain	38	2151	4	non/pas inclus		2	2	1	5	2	0	1	0	0	0	0	0	0	non	3	1	1	-	0	1	0	1	2	1	1	3	1.5	M	Video	Out	M	25	3	Non	Non
SF2	vitre sans tain	31	2077	6	non/pas inclus		3	2	1	10	3	1	4	0	2	1	0	0	2	non	4	5	2	+	3	3	0	5	5	3	3	4	3.5	M	Direct	In	F	17	6	Non	Oui
SF2	vitre sans tain	35	2138	3	oui, inclus	2	3	2	1	3	7	3	0	0	0	1	0	0	0	non	3	1	5		0	1	1	1	3	1	1	3	2	M	Direct	Out	M	7	4	Oui	Non
SF2	vitre sans tain	35	2146	6.5	non/pas inclus		2	2	0	8	9	2	3	0	0	0	0	1	1	non	5	1	2	-	0	1	1	1	2	1	2	2	1.5	M		Out	M	7	4	Oui	Non
SF2	vitre sans tain	38	2152	2	non/pas inclus		0	0	1	2	2	1	1	0	0	0	0	0	0	non	3	0	5		0	2	0	0	3	1	1	3	1.5	F	Direct	Out	M	25	3	Non	Non
SF2	vitre sans tain	35	2148	5.5	non/pas inclus		3	2	1	7	8	2	1	0	0	0	1	0	0	non	3	2	2	-	1	1	0	1	2	1	2	2	1.5	F	Direct	Out	M	7	4	Oui	Non
SF2	vitre sans tain	13	2153	11	oui, inclus	3	5	4	1	8	3	0	4	1	1	0	1	4	2	non	5	5	4	-	5	5	0	5	5	5	5	4	5	F	Direct	In	F	2	1	Oui	Oui
SF2	vitre sans tain	39	2160	7	oui, après		0	0	1	8	4	1	3	1	1	0	2	1	4	non	3	0	3	+	2	2	1	3	3	3	2	3	3	F		Out	M	10	3	Non	Non
SF2	vitre sans tain	14	2156	10	oui, inclus	1	3	2	1	7	4	0	4	3	4	0	1	1	0	oui	5	5	4	+	4	4	0	5	4	5	4	4	4	F	Direct	In	F	3	3	Non	Non
SF2	vitre sans tain	14	2158	12	oui, inclus		4	2	1	10	2	1	1	0	3	0	4	0	3	oui	5	5	5		4	3	1	4	4	4	4	4	4	F		In	F	3	3	Non	Non
SF2	vitre sans tain	39	2025	5.5	oui, inclus	1.5	0	0	1	6	6	1	3	0	0	0	0	1	0	non	3	1	5		0	2	0	3	4	2	2	2	2.5	F		Out	M	10	3	Non	Non
SF2	vitre sans tain	38	2150	2	oui, inclus	1.5	0	0	2	3	4	0	1	0	0	0	0	0	0	non	3	0	3	-	0	1	5	0	3	1	1	3	2	F		Out	M	25	3	Non	Non
SF2	vitre sans tain	37	2097	8	oui, après		4	3	0	7	7	0	2	0	0	0	0	1	0	non	4	5	4	+	2	3	3	0	3	3	2	3	2.5	M		Out	M	6	4	Non	Oui
SF2	vitre sans tain	35	2147	7	non/pas inclus		2	2	0	8	11	2	0	2	1	0	1	0	0	non	3	0	3	-	0	1	0	2	1	1	2	2	1.5	M		Out	M	7	4	Oui	Non
SF4	vitre sans tain	18	4066	4.5	oui, inclus	2.5	0	0	1	3	1	1	2	0	0	0	0	0	0	non	0	3	5		0	1	1	1	2	1	1	1	1	F	Direct	Out	F	18	4	Non	Non
SF4	vitre sans tain	19	4035	10	non/pas inclus		3	2	0	1	2	2	0	2	1	1	2	1	2	non	4	5	5		3	4	2	3	5	3	3	5	4	M	Direct	In	M	7	3	Non	Oui
SF4	vitre sans tain	1	4051	11	oui, inclus	1	3	5	1	2	4	2	3	3	0	2	0	2	3	non	5	5	5		3	3	0	4	4	4	4	5	4	M	Direct	Out	M	7	4	Non	Oui
SF4	vitre sans tain	1	4052	6	oui, inclus	1	4	5	1	2	6	0	2	0	0	1	1	5	0	non	3	4	5		5	3	1	3	3	4	4	3	4	F	Direct	Out	M	7	4	Non	Oui
SF4	vitre sans tain	1	4053	7.5	oui, inclus	1	5	5	1	2	6	2	3	3	3	0	1	1	1	non	3	1	1	-	3	2	0	1	2	2	2	3	2.5	F	Direct	Out	M	7	4	Non	Oui
SF4	vitre sans tain	3	4054	17	oui, inclus	1.5	4	3	1	5	10	0	3	2	3	0	1	2	2	non	4	5	5		3	2	1	3	5	3	4	2	3.5	F	Direct	In	M	5	4	Non	Oui
SF4	vitre sans tain	3	4055	11	oui, inclus	3.5	4	3	0	5	12	2	7	0	3	1	3	1	3	non	4	5	4	+	2	2	1	3	4	3	4	2	3.5	M	Direct	In	M	5	4	Non	Oui
SF4	vitre sans tain	3	4056	17.5	oui, inclus	5	5	3	1	4	11	1	3	2	3	0	1	1	2	non	5	5	5		3	3	2	3	5	4	3	2	4	M	Direct	In	M	5	4	Non	Oui
SF4	vitre sans tain	3	4057	11	oui, inclus	3.5	5	3	1	4	10	0	2	5	1	0	1	0	4	non	5	5	4	+	3	3	1	3	5	3	3	2	3.5	F	Direct	In	M	5	4	Non	Oui
SF4	vitre sans tain	2	4058	6	oui, inclus	3.5	3	3	0	1	7	0	1	3	3	1	1	0	2	non	4	5	5		3	3	1	3	4	4	4	3	4	M	Direct	In	M	3	3	Non	Oui
SF4	vitre sans tain	2	4059	4	oui, inclus	3	3	3	1	0	4	0	2	0	2	0	2	0	0	non	2	2	5		2	3	3	2	4	3	3	4	3.5	F	Direct	In	M	3	3	Non	Oui
SF4	vitre sans tain	2	4060	5.3	oui, inclus	1.5	4	5	1	1	3	0	3	0	0	1	1	0	1	non	2	3	5		3	3	0	2	4	3	3	4	3.5	F	Direct	In	M	3	3	Non	Oui
SF4	vitre sans tain	19	4062	6	non/pas inclus		3	3	1	0	2	0	0	2	4	0	1	0	2	non	4	5	4	+	2	4	3	3	5	4	3	5	4	F	Direct	In	M	7	3	Non	Oui
SF4	vitre sans tain	18	4064	6.5	oui, inclus	3	0	0	0	4	4	1	2	0	0	0	0	1	0	non	1	3	1	-	0	1	1	1	1	1	1	2	1	M	Direct	Out	F	18	4	Non	Non
SF4	vitre sans tain	18	4065	10	oui, inclus	2.5	0	0	1	2	2	1	3	1	1	1	0	0	2	non	2	4	5		0	2	2	2	3	2	2	2	2	F	Direct	Out	F	18	4	Non	Non
SF4	vitre sans tain	19	4068	7.5	non/pas inclus				0	2	2	2	0	1	3	0	1	0	0	non	3	4	4	-		4	2	3	5	3	3	5	4	M	Direct	In	M	7	3	Non	Oui
SF4	vitre sans tain	5	4069	5	oui, inclus	6	5	3	0	1	5	1	3	1	1	1	2	0	0	non	3	2	5		3	3	2	3	4	3	3	4	3.5	M	Direct	Out	F	3	2	Non	Oui
SF4	vitre sans tain	5	4070	9.5	oui, inclus	3.5	4	3	1	3	3	1	2	1	0	1	0	2	0	non	2	4	3	-	4	3	0	2	5	2	2	5	3	F	Direct	Out	F	3	2	Non	Oui
SF4	vitre sans tain	5	4071	4	oui, inclus	3.5	4	3	0	3	6	0	3	2	1	1	1	0	0	non	2	3	3	+	2	2	0	2	5	2	2	4	3	F	Direct	Out	F	3	2	Non	Oui
SF4	vitre sans tain	7	4072	9.5	oui, inclus	2	0	0	1	1	6	2	1	1	1	0	2	3	2	non	3	5	3	-	1	3	1	3	3	2	3	2	3	M	Direct	Out	F	19	8	Non	Oui
SF4	vitre sans tain	7	4074	6.5	non/pas inclus		0	0	1	4	6	1	3	0	1	0	1	1	2	non	5	4	4	+	0	3	1	0	5	3	3	3	3.5	F	Direct	Out	F	19	8	Non	Oui
SF4	vitre sans tain	7	4075	14	oui, inclus	1	0	0	1	4	7	1	5	0	4	0	2	5	1	non	5	5	5		0	3	2	3	4	3	3	3	3.5	M	Direct	Out	F	19	8	Non	Oui
SF4	vitre sans tain	24	4083	7.5	oui, inclus	7					6	1	2	0	0	0	1	0	0	non	4	1	3	-		3		2	3	3	2	3	3	F	Direct	Out	M	4	2	Non	Oui
SF4	vitre sans tain	24	4084	10	oui, inclus	6	4	3	0	1	7	2	1	0	2	0	1	2	0	non	5	4	4	+	3	3	5	2	4	3	3	4	3.5	M	Direct	Out	M	4	2	Non	Oui
SF4	vitre sans tain	24	4085	11	oui, inclus	9	3	3	0	2	11	1	1	0	0	0	2	6	0	non	5	1	3	-	3	4	2	1	4	3	3	4	3.5	F	Direct	Out	M	4	2	Non	Oui
